# Supplementary material for: Occurrence and Distribution of Environmental Pseudomonas aeruginosa From Hospitals in Bangladesh Reveals Diverse Strain Families, Multidrug Resistance, and Biofilm Formation
Source: Environ Microbiol Rep. 2026 Jul 24;18(4):e70391. doi: 10.1111/1758-2229.70391 (PMC13400180; doi:10.1111/1758-2229.70391)
Supplement: Supplementary file 1 — Supporting Information: 1 Biochemical Tests. Results of 32 standard biochemical tests performed on all 36 Pseudomonas aeruginosa isolates. Each row represents a test (e.g., oxidase, urease, TSI, pigment production) and each column an isolate, with positive (+) or negative (−) outcomes used for presumptive species identification. [file EMI4-18-e70391-s004.xlsx]

## Sheet: Biochemical Results
Biochemical Characterization of Pseudomonas aeruginosa Isolates
n = 36 isolates | Species: Pseudomonas aeruginosa | Identification: Presumptive (Biochemical)
Biochemical Test	1WPD	A40	15AB	2KW	13BWF	A1	9PUF	17CW₁	3GWF	A26	3TDW	15MD	WPF	MTW	DW	PD	FWD	OB	FT	BW1	BW2	BW3	CWF2	FW	WPF1	OTW	HD	PWW	SW	TW	7PWW	3OTF	2OTI	CCUW	2OB	2SW
Gram Stain	GNR	GNR	GNR	GNR	GNR	GNR	GNR	GNR	GNR	GNR	GNR	GNR	GNR	GNR	GNR	GNR	GNR	GNR	GNR	GNR	GNR	GNR	GNR	GNR	GNR	GNR	GNR	GNR	GNR	GNR	GNR	GNR	GNR	GNR	GNR	GNR
Oxidase	+	+	+	+	+	+	+	+	+	+	+	+	+	+	+	+	+	+	+	+	+	+	+	+	+	+	+	+	+	+	+	+	+	+	+	+
Catalase	+	+	+	+	+	+	+	+	+	+	+	+	+	+	+	+	+	+	+	+	+	+	+	+	+	+	+	+	+	+	+	+	+	+	+	+
Motility (Wet Mount)	+	+	+	+	+	+	+	+	+	-	+	+	+	+	+	+	-	+	+	+	-	+	+	+	+	+	-	+	+	+	+	+	+	+	+	+
Growth at 42°C	+	+	+	+	+	+	+	+	+	+	+	+	+	+	+	+	+	+	+	+	+	+	+	+	+	+	+	+	+	+	+	+	+	+	+	+
Growth at 4°C	+	-	-	-	-	-	-	-	-	-	-	-	-	-	-	-	-	-	+	-	-	-	-	-	-	-	-	-	-	-	-	-	-	-	-	-
MacConkey Growth	+	+	+	+	+	+	+	+	+	+	+	+	+	+	+	+	+	+	+	+	+	+	+	+	+	+	+	+	+	+	+	+	+	+	+	+
NLF (MacConkey)	NLF	NLF	NLF	NLF	NLF	NLF	NLF	NLF	NLF	NLF	NLF	NLF	NLF	NLF	NLF	NLF	NLF	NLF	NLF	NLF	NLF	NLF	NLF	NLF	NLF	NLF	NLF	NLF	NLF	NLF	NLF	NLF	NLF	NLF	NLF	NLF
TSI Slant	Alk/Alk	Alk/Alk	Alk/Alk	Alk/Alk	Alk/Alk	Alk/Alk	Alk/Alk	Alk/Alk	Alk/Alk	Alk/Alk	Alk/Alk	Alk/Alk	Alk/Alk	Alk/Alk	Alk/Alk	Alk/Alk	Alk/Alk	Alk/Alk	Alk/Alk	Alk/Alk	Alk/Alk	Alk/Alk	Alk/Alk	Alk/Alk	Alk/Alk	Alk/Alk	Alk/Alk	Alk/Alk	Alk/Alk	Alk/Alk	Alk/Alk	Alk/Alk	Alk/Alk	Alk/Alk	Alk/Alk	Alk/Alk
TSI Gas	-	-	-	-	-	-	-	-	-	-	-	-	-	-	-	-	-	-	-	-	-	-	-	-	-	-	-	-	-	-	-	-	-	-	-	-
TSI H₂S	-	-	-	-	-	-	-	-	-	-	-	-	-	-	-	-	-	-	-	-	-	-	-	-	-	-	-	-	-	-	-	-	-	-	-	-
OF Glucose (Open)	+	+	+	+	+	+	+	+	+	+	+	+	+	+	+	+	+	+	+	+	+	+	+	+	+	+	+	+	+	+	+	+	+	+	+	+
OF Glucose (Sealed)	-	-	-	-	-	-	-	-	-	-	-	-	-	-	-	-	-	-	-	-	-	-	-	-	-	-	-	-	-	-	-	-	-	-	-	-
Indole	-	-	-	-	-	-	-	-	-	-	-	-	-	-	-	-	-	-	-	-	-	-	-	-	-	-	-	-	-	-	-	-	-	-	-	-
Methyl Red (MR)	-	-	-	-	-	-	-	-	-	-	-	-	-	-	-	-	-	-	-	-	-	-	-	-	-	-	-	-	-	-	-	-	-	-	-	-
Voges-Proskauer (VP)	-	-	-	-	-	-	-	-	-	-	-	-	-	-	-	-	-	-	-	-	-	-	-	-	-	-	-	-	-	-	-	-	-	-	-	-
Citrate (Simmons)	+	+	+	+	+	+	+	+	+	+	+	+	+	+	-	+	+	+	+	+	+	+	-	+	+	+	+	+	+	+	+	+	+	+	+	+
H₂S (SIM)	-	-	-	-	-	-	-	-	-	-	-	-	-	-	-	-	-	-	-	-	-	-	-	-	-	-	-	-	-	-	-	-	-	-	-	-
Urease	+	-	+	+	+	+	+	+	+	+	+	-	+	+	+	+	+	-	+	+	+	+	+	+	+	+	+	+	+	+	+	-	+	+	+	+
Arginine Dihydrolase	+	+	+	+	+	+	+	+	+	+	+	+	+	+	+	+	+	+	+	+	+	+	+	+	+	+	+	+	+	+	+	+	+	+	+	+
Lysine Decarboxylase	-	-	-	-	-	-	-	-	-	-	-	-	-	-	-	-	-	-	-	-	-	-	-	-	-	-	-	-	-	-	-	-	-	-	-	-
Ornithine Decarboxylase	-	-	-	-	-	-	-	-	-	-	-	-	-	-	-	-	-	-	-	-	-	-	-	-	-	-	-	-	-	-	-	-	-	-	-	-
Nitrate Reduction	+	+	+	+	+	+	+	+	+	+	+	+	+	+	+	+	+	+	+	+	+	+	+	+	+	+	+	+	+	+	+	+	+	+	+	+
Nitrite Reduction	-	+	+	+	+	+	+	+	+	+	+	+	+	+	+	+	-	+	+	+	+	+	+	+	+	+	+	+	-	+	+	-	+	+	+	+
Denitrification (N₂ gas)	+	+	+	+	-	+	+	+	+	+	+	+	+	+	+	-	+	+	+	+	+	+	+	+	+	-	+	+	+	+	+	+	+	+	+	+
Gelatin Hydrolysis	-	+	+	+	+	-	+	+	+	+	+	+	+	+	+	+	+	+	+	+	-	+	+	+	+	+	+	+	+	+	+	+	+	+	+	+
Starch Hydrolysis	-	-	-	-	-	-	-	-	-	-	-	-	-	-	-	-	-	-	-	-	-	+	-	-	-	-	-	-	-	-	-	-	-	-	-	-
Esculin Hydrolysis	-	-	-	-	-	+	-	-	-	-	-	-	-	-	-	-	-	-	-	-	-	-	-	-	-	-	-	-	-	-	-	-	-	-	-	-
Lipase (Tween 80)	-	+	+	+	+	+	+	+	+	+	+	+	+	+	+	+	+	+	+	+	+	+	-	+	+	+	+	-	-	+	+	+	+	+	+	-
DNase	+	+	+	+	+	+	+	+	-	+	+	+	+	+	+	-	+	+	-	+	+	+	+	-	+	+	+	+	+	+	-	+	+	+	+	+
β-Hemolysis (Blood Agar)	+	+	+	+	-	+	+	+	+	+	+	+	-	-	+	+	+	+	+	+	+	+	+	-	-	-	+	+	-	+	+	+	+	+	+	+
Pyocyanin Production	+	+	+	+	+	+	+	-	+	+	+	+	+	+	+	+	+	-	+	+	+	+	+	+	+	+	+	-	-	-	+	-	+	+	+	+
Fluorescein Production	+	+	+	+	+	-	-	+	+	+	+	-	+	+	+	+	+	+	-	+	+	-	+	+	+	-	+	-	+	-	+	+	+	-	+	+
Pyorubin Production	-	-	-	-	-	-	-	-	-	+	-	-	-	-	-	-	-	-	-	-	-	-	-	-	-	-	-	-	-	+	-	-	-	-	-	-
Mucoid Colony	-	+	-	-	-	-	-	-	-	-	-	-	-	-	-	-	+	-	-	-	-	+	-	-	-	-	-	-	-	-	-	-	-	-	-	-
Acetamide Utilization	-	+	+	+	+	+	+	+	+	+	+	+	+	+	+	+	+	+	+	+	+	+	+	+	+	+	+	+	+	+	+	+	+	+	+	+
Mannitol (OF)	-	-	-	+	-	-	-	-	-	-	-	-	-	-	+	-	-	-	-	-	-	-	-	+	-	-	-	-	-	-	-	-	-	-	-	-
Lactose (OF)	-	-	-	-	-	-	-	-	-	-	-	-	-	-	-	-	-	-	-	-	-	-	-	-	-	-	-	-	-	-	-	-	-	-	-	-
Sucrose (OF)	-	-	-	-	-	-	-	-	-	-	-	-	-	-	-	-	-	-	-	-	-	-	-	-	-	-	-	-	-	-	-	-	-	-	-	-
Maltose (OF)	-	-	+	-	-	-	-	-	-	-	-	-	+	-	-	-	-	-	+	-	+	+	-	-	-	-	-	-	-	-	-	-	-	-	-	+
Xylose (OF)	+	+	+	+	+	+	-	-	+	+	-	-	-	+	+	+	+	+	+	+	+	+	-	+	+	+	+	+	+	+	+	+	+	+	+	+
ONPG	-	-	-	-	-	-	-	-	-	-	-	-	-	-	-	-	-	-	-	-	-	-	-	-	-	-	-	-	-	-	-	-	-	-	-	-
Phenylalanine Deaminase	-	-	-	-	-	-	-	-	-	-	-	-	-	-	-	-	-	-	-	-	-	-	-	-	-	-	-	-	-	-	-	-	-	-	-	-
Presumptive ID	P. aeruginosa	P. aeruginosa	P. aeruginosa	P. aeruginosa	P. aeruginosa	P. aeruginosa	P. aeruginosa	P. aeruginosa	P. aeruginosa	P. aeruginosa	P. aeruginosa	P. aeruginosa	P. aeruginosa	P. aeruginosa	P. aeruginosa	P. aeruginosa	P. aeruginosa	P. aeruginosa	P. aeruginosa	P. aeruginosa	P. aeruginosa	P. aeruginosa	P. aeruginosa	P. aeruginosa	P. aeruginosa	P. aeruginosa	P. aeruginosa	P. aeruginosa	P. aeruginosa	P. aeruginosa	P. aeruginosa	P. aeruginosa	P. aeruginosa	P. aeruginosa	P. aeruginosa	P. aeruginosa

## Sheet: Legend & Notes
Symbol	Meaning
+	Positive result
-	Negative result
GNR	Gram-Negative Rod
NLF	Non-Lactose Fermenter
Alk/Alk	Alkaline slant / Alkaline butt (no gas, no H₂S)
NOTES:
1. All isolates identified presumptively as Pseudomonas aeruginosa based on biochemical profile.
2. Key defining characteristics: Oxidase +, Glucose OF (oxidative not fermentative),
Growth at 42°C +, Non-Lactose Fermenter, Gram-Negative Rod.
3. Minor variability in pigment production (pyocyanin/fluorescein), urease, and denitrification
is normal within P. aeruginosa and does not exclude presumptive identification.
4. Tests performed according to standard microbiological protocols.
5. TSI = Triple Sugar Iron Agar; OF = Oxidation-Fermentation; SIM = Sulfur Indole Motility.
