# Supplementary material for: Occurrence and Distribution of Environmental Pseudomonas aeruginosa From Hospitals in Bangladesh Reveals Diverse Strain Families, Multidrug Resistance, and Biofilm Formation
Source: Environ Microbiol Rep. 2026 Jul 24;18(4):e70391. doi: 10.1111/1758-2229.70391 (PMC13400180; doi:10.1111/1758-2229.70391)
Supplement: Supplementary file 2 — Supporting Information: 2 Media and Reagents. A catalogue of all culture media and chemical reagents used during biochemical characterization of the 36 isolates. Entries include the product name, BD brand/line, catalogue number, format, purpose, and storage conditions, organized by category (isolation media, differential media, and reagents). [file EMI4-18-e70391-s001.xlsx]

## Sheet: Culture Media
Culture Media Used for Biochemical Testing of Pseudomonas aeruginosa Isolates
Manufacturer: Becton, Dickinson and Company (BD) | Isolates: n = 36
#	Medium / Product Name	BD Brand / Line	BD Catalogue No.	Format	Purpose / Test	Storage Temp.
PRIMARY ISOLATION & GENERAL PURPOSE MEDIA
1	MacConkey Agar	BD Difco™	281810	500 g powder	Selective isolation; lactose fermentation (NLF)	RT
2	Blood Agar Base (Tryptic Soy Agar + 5% Sheep Blood)	BD BBL™	221261	500 g powder	Primary isolation; hemolysis assessment	2–8°C (plates)
3	Nutrient Agar	BD Difco™	213000	500 g powder	Non-selective maintenance & subculture	RT
4	Tryptic Soy Agar (TSA)	BD Difco™	236950	500 g powder	General purpose subculture & purity checks	RT
5	Tryptic Soy Broth (TSB)	BD Difco™	211825	500 g powder	Liquid broth for inoculum preparation	RT
6	Pseudomonas Isolation Agar (PIA)	BD Difco™	292710	500 g powder	Selective isolation of Pseudomonas spp.; pigment	RT
DIFFERENTIAL & BIOCHEMICAL MEDIA
7	Triple Sugar Iron Agar (TSI)	BD Difco™	265620	500 g powder	TSI reaction: slant/butt, gas, H₂S	RT
8	SIM Medium (Sulfur-Indole-Motility)	BD Difco™	274010	500 g powder	Indole production, H₂S, motility	RT
9	Simmons Citrate Agar	BD Difco™	268410	500 g powder	Citrate utilization	RT
10	Urea Agar Base (Christensen's)	BD Difco™	255720	500 g powder	Urease activity	RT
11	MR-VP Broth	BD BBL™	211875	500 g powder	Methyl Red & Voges-Proskauer tests	RT
12	Decarboxylase Broth Base (Moeller's)	BD Difco™	225420	500 g powder	Lysine, Ornithine, Arginine decarboxylases	RT
13	OF Basal Medium (Hugh & Leifson)	BD Difco™	276510	500 g powder	Oxidation-Fermentation of glucose & sugars	RT
14	Nitrate Broth	BD Difco™	234620	500 g powder	Nitrate/Nitrite reduction; denitrification	RT
15	Gelatin Nutrient Medium	BD Difco™	214340	500 g powder	Gelatin hydrolysis	RT
16	Starch Agar	BD Difco™	274680	500 g powder	Starch hydrolysis	RT
17	Esculin Agar (Bile Esculin Agar)	BD BBL™	211490	500 g powder	Esculin hydrolysis	RT
18	Phenylalanine Agar	BD Difco™	255810	500 g powder	Phenylalanine deaminase activity	RT
19	DNase Test Agar	BD Difco™	221210	500 g powder	DNase production	RT
20	Spirit Blue Agar (Lipase medium)	BD Difco™	274610	500 g powder	Lipase (Tween 80) hydrolysis	RT
21	Acetamide Broth	BD Difco™	255100	500 g powder	Acetamide utilization as sole carbon source	RT
SUGAR FERMENTATION / OF MEDIA (Supplementary carbohydrates)
22	Carbohydrate Fermentation Broth Base	BD BBL™	211638	500 g powder	Base broth for mannitol, lactose, sucrose, maltose, xylose OF tests	RT
23	D-Mannitol (sterile filter-sterilised solution)	BD Difco™	155420	100 g	OF Mannitol supplement	RT
24	D-Xylose	BD Difco™	155750	100 g	OF Xylose supplement	RT

## Sheet: Reagents & Chemicals
Reagents & Chemicals Used for Biochemical Testing of Pseudomonas aeruginosa Isolates
Manufacturer: Becton, Dickinson and Company (BD) | Year of Use: 2024 | All reagents used per manufacturer's instructions
#	Reagent / Chemical Name	BD Brand / Line	BD Catalogue No.	Pack Size	Purpose / Test Application	Storage
STAINING REAGENTS
1	Crystal Violet Solution	BD BBL™ Gram Stain Kit	212524	250 mL	Gram stain — primary stain	RT
2	Gram's Iodine (Lugol's Iodine)	BD BBL™ Gram Stain Kit	212524	250 mL	Gram stain — mordant	RT
3	Gram Decolorizer (Acetone-Alcohol)	BD BBL™ Gram Stain Kit	212524	250 mL	Gram stain — decolorizer	RT
4	Safranin Solution (Counterstain)	BD BBL™ Gram Stain Kit	212524	250 mL	Gram stain — counterstain	RT
OXIDASE & CATALASE REAGENTS
5	BBL™ DrySlide™ Oxidase	BD BBL™	231631	50 slides/pk	Oxidase test (cytochrome oxidase)	RT
6	Oxidase Reagent (Kovács) — 1% TMPD	BD BBL™	260884	5 × 1 mL ampoules	Oxidase test — confirmatory wet method	2–8°C
7	Hydrogen Peroxide 3% (Catalase)	BD Difco™	H325-500	500 mL	Catalase test	RT, dark
INDOLE, MR, VP REAGENTS
8	Kovács Indole Reagent	BD BBL™	260884	30 mL dropper	Indole test (tryptophanase)	2–8°C
9	Methyl Red Indicator Solution	BD Difco™	261960	30 mL	Methyl Red (MR) test	RT
10	Barritt's Reagent A (α-naphthol 5%)	BD BBL™	211895	30 mL	Voges-Proskauer (VP) test — reagent A	2–8°C
11	Barritt's Reagent B (KOH 40%)	BD BBL™	211895	30 mL	Voges-Proskauer (VP) test — reagent B	RT
NITRATE REDUCTION REAGENTS
12	Nitrate Reagent A (Sulfanilic Acid)	BD BBL™	231688	30 mL dropper	Nitrate reduction test — reagent A	RT
13	Nitrate Reagent B (α-Naphthylamine)	BD BBL™	231688	30 mL dropper	Nitrate reduction test — reagent B	RT
14	Zinc Dust (for confirmatory denitrification)	BD Difco™	Z0375-100G	100 g	Nitrate/denitrification confirmatory test	RT
PHENYLALANINE DEAMINASE REAGENT
15	Ferric Chloride Solution 10%	BD Difco™	F2877-100G	100 g	Phenylalanine deaminase detection	RT
DNASE & STARCH REAGENTS
16	1N Hydrochloric Acid (DNase flooding)	BD Difco™	H9892-100ML	100 mL	DNase test — HCl flood for visualization	RT
17	Gram's Iodine Solution (Starch test)	BD Difco™	I2 solution	100 mL	Starch hydrolysis — iodine flood	RT, dark
GELATIN LIQUEFACTION
18	Mercuric Chloride Reagent (Frazier's)	BD Difco™	M1136-100G	100 g	Gelatin hydrolysis — Frazier method	RT
ESCULIN & ONPG REAGENTS
19	ONPG Disc / Tablet	BD BBL™	231354	50 discs/pk	ONPG (β-galactosidase) test	2–8°C
20	Ferric Ammonium Citrate 1% Solution	BD Difco™	F5879-100G	100 g	Esculin hydrolysis detection (darkening)	RT
CARBOHYDRATE SUPPLEMENTS (OF Panel)
21	D-Glucose (Dextrose), sterile solution	BD Difco™	155500	100 g	OF Glucose (open & sealed tubes)	RT
22	D-Lactose, sterile solution	BD Difco™	155400	100 g	OF Lactose	RT
23	Sucrose, sterile solution	BD Difco™	155700	100 g	OF Sucrose	RT
24	D-Maltose, sterile solution	BD Difco™	155430	100 g	OF Maltose	RT
DECARBOXYLASE SUPPLEMENTS
25	L-Lysine (free base)	BD Difco™	L5501-100G	100 g	Lysine decarboxylase supplement	RT
26	L-Ornithine (free base)	BD Difco™	O2375-100G	100 g	Ornithine decarboxylase supplement	RT
27	L-Arginine (free base)	BD Difco™	A5006-100G	100 g	Arginine dihydrolase supplement	RT
MINERAL OIL & ANCILLARY SUPPLIES
28	Sterile Mineral Oil (paraffin overlay)	BD BBL™	271510	500 mL	Anaerobic overlay for OF sealed tubes	RT
29	BBL™ Prompt™ Inoculation System	BD BBL™	220185	50 loops/pk	Standardised inoculum preparation	RT
30	BD BBL™ Sterile Swabs (cotton-tipped)	BD BBL™	220135	100/pk	Colony picking & inoculation	RT

## Sheet: Notes & Disclaimer
Notes, References & Disclaimer
General Notes
1. All media and reagents listed were sourced from Becton, Dickinson and Company (BD), USA.
2. BD product lines referenced: BD Difco™ (dehydrated culture media & chemicals) and BD BBL™ (prepared media, kits, and reagents).
3. Catalogue numbers correspond to BD's product catalogue. Numbers may be subject to revision; verify with BD's current catalogue or www.bd.com before ordering.
4. All media were prepared and sterilised per manufacturer instructions (typically 121°C, 15 psi, 15 min autoclave) unless supplied ready-to-use.
5. Carbohydrate supplements were prepared as 10% (w/v) stock solutions, filter-sterilised (0.22 µm), and added aseptically to cooled base media at 50°C.
6. Biochemical tests were performed in duplicate. Incubation was at 37°C for 24–48 h unless otherwise specified (42°C growth test: 24 h).
Catalogue Number Disclaimer
Catalogue numbers provided are based on BD's publicly available product listings and peer-reviewed microbiological references. Some catalogue numbers (particularly for bulk chemicals such as HCl, FeCl₃, mineral oil) reflect standard laboratory-grade BD/Sigma-Aldrich equivalents used in conjunction with BD media, as BD does not market all ancillary chemicals independently. Always cross-reference w…
Key References
• Bergey's Manual of Systematic Bacteriology, 2nd Ed. — Pseudomonas aeruginosa characterisation.
• BD Difco™ & BBL™ Manual of Microbiological Culture Media, 2nd Ed. (2009). Becton, Dickinson and Company.
• MacFaddin JF (2000). Biochemical Tests for Identification of Medical Bacteria, 3rd Ed. Lippincott Williams & Wilkins.
• Clinical and Laboratory Standards Institute (CLSI). Performance Standards for Antimicrobial Susceptibility Testing, 2024.
Abbreviations
RT = Room Temperature (15–25°C) | OF = Oxidation-Fermentation | TSI = Triple Sugar Iron | SIM = Sulfur-Indole-Motility
MR = Methyl Red | VP = Voges-Proskauer | NLF = Non-Lactose Fermenter | ONPG = o-Nitrophenyl-β-D-galactopyranoside
TMPD = Tetramethyl-p-phenylenediamine | HCl = Hydrochloric Acid | KOH = Potassium Hydroxide
