# Supplementary material for: Occurrence and Distribution of Environmental Pseudomonas aeruginosa From Hospitals in Bangladesh Reveals Diverse Strain Families, Multidrug Resistance, and Biofilm Formation
Source: Environ Microbiol Rep. 2026 Jul 24;18(4):e70391. doi: 10.1111/1758-2229.70391 (PMC13400180; doi:10.1111/1758-2229.70391)
Supplement: Supplementary file 3 — Supporting Information: 3 Antibiogram. Disk diffusion susceptibility results for all 36 isolates tested against eight antibiotics (aztreonam, meropenem, cefepime, gentamicin, tetracycline, tobramycin, ceftazidime, and levofloxacin). Each cell reports the zone diameter (mm) and the corresponding interpretation (R/I/S) based on CLSI breakpoints. [file EMI4-18-e70391-s002.xlsx]

## Sheet: RAW
Sample ID	Aztreonam	Meropenem	Cefepime	Gentamicin	Tetracycline	Tobramycin	Ceftazidime	Levofloxacin
	R=≤17, I=18-21, S=≥22	R=≤15, I=16-18, S=≥19	R=≤18, I=19-22, S=≥23	R=≤12. I=13-14, S≥15	R=≤14, I=15-18, S=≥19	S ≥ 15, I = 13–14, R ≤ 12	S ≥ 18, I = 15–17, R ≤ 14	R=≤14, I=15-21, S=≥22
15AB	R(17)	S (22)	S (23)	S (23)	R (7)	S (30)	R (12)	S (21)
A1	S (20)	I(18)	R(18)	R (7)	R (11)	I (14)	R (0)	I (15)
15MD	S (24)	S (23)	S (23)	S (30)	I(18)	S (31)	R (12)	S (22)
3GWF	S (23)	R (12)	R(17)	R (7)	R (0)	I (13)	R (12)	S (20)
9PUF	I (20)	S (25)	S (23)	S (28)	R (9)	S (29)	R (14)	I (21)
13BWF	S (24)	S (24)	S (25)	S (29)	R (9)	S (29)	I (15)	I (17)
A26	S (26)	S (25)	I(20)	S (28)	R (8)	S (32)	R (12)	S (23)
A40	R (0)	R (0)	R (0)	R (0)	R (0)	R (0)	R (0)	R (0)
1WPD	S (23)	S (23)	S (23)	S (28)	R (8)	S (27)	R (13)	I(19)
2KW	S (24)	I (18)	S (25)	I(13)	R(10)	S (30)	R (12)	S (22)
17CW1	I (21)	S (24)	S (26)	S (33)	R (9)	I (14)	R (12)	I(21)
3TDW	S (22)	S (22)	I (22)	S (29)	R (9)	S (30)	R (14)	I (19)
WPF	I (20)	S (25)	S (23)	S (28)	R (9)	S (29)	R (14)	I (21)
MTW	S (23)	R (12)	R(17)	R (7)	R (0)	I (13)	R (12)	S (20)
DW	S (26)	S (25)	I(20)	S (28)	R (8)	S (32)	R (12)	S (23)
PD	S (20)	I(18)	R(18)	R (7)	R (11)	I (14)	R (0)	I (15)
FWD	R(17)	S (22)	S (23)	S (23)	R (7)	S (30)	R (12)	S (21)
OB	S (20)	I(18)	R(18)	R (7)	R (11)	I (14)	R (0)	I (15)
FT	S (24)	S (23)	S (23)	S (30)	I (18)	S (31)	R (12)	S (22)
BW1	S (23)	R (12)	R(17)	R (7)	R (0)	I (13)	R (12)	S (20)
BW2	S (23)	S (23)	S (23)	S (28)	R (8)	S (27)	R (13)	I(19)
BW3	S (24)	I (18)	S (25)	I(13)	R(10)	S (30)	R (12)	S (22)
CWF2	I (21)	S (24)	S (26)	S (33)	R (9)	S (30)	R (12)	I(21)
FW	S (22)	S (22)	I (22)	S (29)	R (9)	S (30)	R (14)	I (19)
WPF1	R(17)	S (22)	S (23)	S (23)	R (7)	S (30)	R (12)	S (21)
OTW	S (20)	I(18)	R(18)	R (7)	R (11)	I (14)	R (0)	I (15)
HD	S (24)	S (23)	S (23)	S (30)	I(18)	S (31)	R (12)	S (22)
PWW	S (23)	R (12)	R(17)	R (7)	R (0)	I (13)	R (12)	S (20)
SW	S (23)	S (23)	S (23)	S (28)	R (8)	S (27)	R (13)	I(19)
TW	S (24)	I (18)	S (25)	I(13)	R(10)	S (30)	R (12)	S (22)
7PWW	I (21)	S (24)	S (26)	S (33)	R (9)	S (30)	R (12)	I(21)
3OTF	S (22)	S (22)	I (22)	S (29)	R (9)	S (30)	R (14)	I (19)
2OTI	I (20)	S (25)	S (23)	S (28)	R (9)	S (29)	R (14)	I (21)
CCUW	S (23)	R (12)	R(17)	R (7)	R (0)	I (13)	R (12)	S (20)
2OB	S (26)	S (25)	I(20)	S (28)	R (8)	I (13)	R (12)	S (23)
2SW	R (0)	R (0)	R (0)	R (0)	R (0)	R (0)	R (0)	R (0)

## Sheet: Formatted
Sample ID	Aztreonam	Meropenem	Cefepime	Gentamicin	Tetracycline	Tobramycin	Ceftazidime	Levofloxacin
15AB	R(17)	S (22)	S (23)	S (23)	R (7)	S (30)	R (12)	S (21)
A1	S (20)	I(18)	R(18)	R (7)	R (11)	I (14)	R (0)	I (15)
15MD	S (24)	S (23)	S (23)	S (30)	I(18)	S (31)	R (12)	S (22)
3GWF	S (23)	R (12)	R(17)	R (7)	R (0)	I (13)	R (12)	S (20)
9PUF	I (20)	S (25)	S (23)	S (28)	R (9)	S (29)	R (14)	I (21)
13BWF	S (24)	S (24)	S (25)	S (29)	R (9)	S (29)	I (15)	I (17)
A26	S (26)	S (25)	I(20)	S (28)	R (8)	S (32)	R (12)	S (23)
A40	R (0)	R (0)	R (0)	R (0)	R (0)	R (0)	R (0)	R (0)
1WPD	S (23)	S (23)	S (23)	S (28)	R (8)	S (27)	R (13)	I(19)
2KW	S (24)	I (18)	S (25)	I(13)	R(10)	S (30)	R (12)	S (22)
17CW1	I (21)	S (24)	S (26)	S (33)	R (9)	I (14)	R (12)	I(21)
3TDW	S (22)	S (22)	I (22)	S (29)	R (9)	S (30)	R (14)	I (19)
WPF	I (20)	S (25)	S (23)	S (28)	R (9)	S (29)	R (14)	I (21)
MTW	S (23)	R (12)	R(17)	R (7)	R (0)	I (13)	R (12)	S (20)
DW	S (26)	S (25)	I(20)	S (28)	R (8)	S (32)	R (12)	S (23)
PD	S (20)	I(18)	R(18)	R (7)	R (11)	I (14)	R (0)	I (15)
FWD	R(17)	S (22)	S (23)	S (23)	R (7)	S (30)	R (12)	S (21)
OB	S (20)	I(18)	R(18)	R (7)	R (11)	I (14)	R (0)	I (15)
FT	S (24)	S (23)	S (23)	S (30)	I (18)	S (31)	R (12)	S (22)
BW1	S (23)	R (12)	R(17)	R (7)	R (0)	I (13)	R (12)	S (20)
BW2	S (23)	S (23)	S (23)	S (28)	R (8)	S (27)	R (13)	I(19)
BW3	S (24)	I (18)	S (25)	I(13)	R(10)	S (30)	R (12)	S (22)
CWF2	I (21)	S (24)	S (26)	S (33)	R (9)	S (30)	R (12)	I(21)
FW	S (22)	S (22)	I (22)	S (29)	R (9)	S (30)	R (14)	I (19)
WPF1	R(17)	S (22)	S (23)	S (23)	R (7)	S (30)	R (12)	S (21)
OTW	S (20)	I(18)	R(18)	R (7)	R (11)	I (14)	R (0)	I (15)
HD	S (24)	S (23)	S (23)	S (30)	I(18)	S (31)	R (12)	S (22)
PWW	S (23)	R (12)	R(17)	R (7)	R (0)	I (13)	R (12)	S (20)
SW	S (23)	S (23)	S (23)	S (28)	R (8)	S (27)	R (13)	I(19)
TW	S (24)	I (18)	S (25)	I(13)	R(10)	S (30)	R (12)	S (22)
7PWW	I (21)	S (24)	S (26)	S (33)	R (9)	S (30)	R (12)	I(21)
3OTF	S (22)	S (22)	I (22)	S (29)	R (9)	S (30)	R (14)	I (19)
2OTI	I (20)	S (25)	S (23)	S (28)	R (9)	S (29)	R (14)	I (21)
CCUW	S (23)	R (12)	R(17)	R (7)	R (0)	I (13)	R (12)	S (20)
2OB	S (26)	S (25)	I(20)	S (28)	R (8)	I (13)	R (12)	S (23)
2SW	R (0)	R (0)	R (0)	R (0)	R (0)	R (0)	R (0)	R (0)

## Sheet: Result Only
Sample ID	Aztreonam	Meropenem	Cefepime	Gentamicin	Tetracycline	Tobramycin	Ceftazidime	Levofloxacin
15AB	R	S	S	S	R	S	R	S
A1	S	I	R	R	R	I	R	I
15MD	S	S	S	S	I	S	R	S
3GWF	S	R	R	R	R	I	R	S
9PUF	I	S	S	S	R	S	R	I
13BWF	S	S	S	S	R	S	I	I
A26	S	S	I	S	R	S	R	S
A40	R	R	R	R	R	R	R	R
1WPD	S	S	S	S	R	S	R	I
2KW	S	I	S	I	R	S	R	S
17CW1	I	S	S	S	R	I	R	I
3TDW	S	S	I	S	R	S	R	I
WPF	I	S	S	S	R	S	R	I
MTW	S	R	R	R	R	I	R	S
DW	S	S	I	S	R	S	R	S
PD	S	I	R	R	R	I	R	I
FWD	R	S	S	S	R	S	R	S
OB	S	I	R	R	R	I	R	I
FT	S	S	S	S	I	S	R	S
BW1	S	R	R	R	R	I	R	S
BW2	S	S	S	S	R	S	R	I
BW3	S	I	S	I	R	S	R	S
CWF2	I	S	S	S	R	S	R	I
FW	S	S	I	S	R	S	R	I
WPF1	R	S	S	S	R	S	R	S
OTW	S	I	R	R	R	I	R	I
HD	S	S	S	S	I	S	R	S
PWW	S	R	R	R	R	I	R	S
SW	S	S	S	S	R	S	R	I
TW	S	I	S	I	R	S	R	S
7PWW	I	S	S	S	R	S	R	I
3OTF	S	S	I	S	R	S	R	I
2OTI	I	S	S	S	R	S	R	I
CCUW	S	R	R	R	R	I	R	S
2OB	S	S	I	S	R	I	R	S
2SW	R	R	R	R	R	R	R	R

## Sheet: Result Count
Sample ID	Aztreonam	Meropenem	Cefepime	Gentamicin	Tetracycline	Tobramycin	Ceftazidime	Levofloxacin	Resistance	Intrmediate	Susceptible
15AB	R	S	S	S	R	S	R	S	3	0	5
A1	S	I	R	R	R	I	R	I	4	3	1
15MD	S	S	S	S	I	S	R	S	1	1	6
3GWF	S	R	R	R	R	I	R	S	5	1	2
9PUF	I	S	S	S	R	S	R	I	2	2	4
13BWF	S	S	S	S	R	S	I	I	1	2	5
A26	S	S	I	S	R	S	R	S	2	1	5
A40	R	R	R	R	R	R	R	R	8	0	0
1WPD	S	S	S	S	R	S	R	I	2	1	5
2KW	S	I	S	I	R	S	R	S	2	2	4
17CW1	I	S	S	S	R	I	R	I	2	3	3
3TDW	S	S	I	S	R	S	R	I	2	2	4
WPF	I	S	S	S	R	S	R	I	2	2	4
MTW	S	R	R	R	R	I	R	S	5	1	2
DW	S	S	I	S	R	S	R	S	2	1	5
PD	S	I	R	R	R	I	R	I	4	3	1
FWD	R	S	S	S	R	S	R	S	3	0	5
OB	S	I	R	R	R	I	R	I	4	3	1
FT	S	S	S	S	I	S	R	S	1	1	6
BW1	S	R	R	R	R	I	R	S	5	1	2
BW2	S	S	S	S	R	S	R	I	2	1	5
BW3	S	I	S	I	R	S	R	S	2	2	4
CWF2	I	S	S	S	R	S	R	I	2	2	4
FW	S	S	I	S	R	S	R	I	2	2	4
WPF1	R	S	S	S	R	S	R	S	3	0	5
OTW	S	I	R	R	R	I	R	I	4	3	1
HD	S	S	S	S	I	S	R	S	1	1	6
PWW	S	R	R	R	R	I	R	S	5	1	2
SW	S	S	S	S	R	S	R	I	2	1	5
TW	S	I	S	I	R	S	R	S	2	2	4
7PWW	I	S	S	S	R	S	R	I	2	2	4
3OTF	S	S	I	S	R	S	R	I	2	2	4
2OTI	I	S	S	S	R	S	R	I	2	2	4
CCUW	S	R	R	R	R	I	R	S	5	1	2
2OB	S	S	I	S	R	I	R	S	2	2	4
2SW	R	R	R	R	R	R	R	R	8	0	0
Resistance	5	7	11	11	33	2	35	2
Intermediate	6	7	6	3	3	11	1	17
Susceptible	25	22	19	22	0	23	0	17

## Sheet: %
Isolatewise Resistance Profile								Antibioticwise Resistance Profile
Sample ID	Resistance%	Intrmediate%	Susceptible%					Type	Aztreonam%	Meropenem%	Cefepime%	Gentamicin%	Tetracycline%	Tobramycin%	Ceftazidime%	Levofloxacin%
A40	100	0	0					Resistance	13.8889	19.4444	30.5556	30.5556	91.6667	5.55556	97.2222	5.55556
2SW	100	0	0					Intermediate	16.6667	19.4444	16.6667	8.33333	8.33333	25	2.77778	47.2222
3GWF	62.5	12.5	25					Susceptible	69.4444	61.1111	52.7778	61.1111	0	69.4444	0	47.2222
MTW	62.5	12.5	25
BW1	62.5	12.5	25
PWW	62.5	12.5	25
CCUW	62.5	12.5	25
A1	50	37.5	12.5
PD	50	37.5	12.5
OB	50	37.5	12.5
OTW	50	37.5	12.5
15AB	37.5	0	62.5
FWD	37.5	0	62.5
WPF1	37.5	0	62.5
9PUF	25	25	50
A26	25	12.5	62.5
1WPD	25	12.5	62.5
2KW	25	25	50
17CW1	25	25	50
3TDW	25	25	50
WPF	25	25	50
DW	25	12.5	62.5
BW2	25	12.5	62.5
BW3	25	25	50
CWF2	25	25	50
FW	25	25	50
SW	25	12.5	62.5
TW	25	25	50
7PWW	25	25	50
3OTF	25	25	50
2OTI	25	25	50
2OB	25	12.5	62.5
15MD	12.5	12.5	75
13BWF	12.5	25	62.5
FT	12.5	12.5	75
HD	12.5	12.5	75
