# Supplementary material for: Occurrence and Distribution of Environmental Pseudomonas aeruginosa From Hospitals in Bangladesh Reveals Diverse Strain Families, Multidrug Resistance, and Biofilm Formation
Source: Environ Microbiol Rep. 2026 Jul 24;18(4):e70391. doi: 10.1111/1758-2229.70391 (PMC13400180; doi:10.1111/1758-2229.70391)
Supplement: Supplementary file 4 — Supporting Information: 4 PCR, Antibiotic, and MGE Results. Binary PCR screening results (+/−) for five resistance and mobile genetic element (MGE)‐associated genes—blaSHV, blaOXA‐48, blaTEM, floR, and aac(6′)‐Ib—across all 36 isolates, used to assess resistance gene carriage and co‐occurrence patterns. [file EMI4-18-e70391-s005.xlsx]

## Sheet: Raw Antibiotics
Sample ID	blaSHV	blaOXA-48	blaTEM	floR	aac(6r)
15AB	+	-	+	-	-
A1	-	-	+	-	-
15MD	+	-	-	-	-
3GWF	+	-	-	+	+
9PUF	-	+	-	-	-
13BWF	-	-	-	-	-
A26	-	-	-	-	+
A40	+	-	+	+	+
1WPD	+	-	-	-	-
2KW	-	-	-	+	-
17CW1	+	-	-	+	+
3TDW	+	-	-	-	-
WPF	+	+	-	+	+
MTW	+	-	-	-	-
DW	+	-	-	-	-
PD	+	-	+	-	-
FWD	+	-	-	-	-
OB	-	-	-	-	+
FT	-	-	-	+	-
BW1	-	-	+	-	-
BW2	+	-	+	-	-
BW3	-	-	+	+	+
CWF2	-	-	-	-	-
FW	+	-	-	+	+
WPF1	+	-	+	-	-
OTW	-	+	+	+	+
HD	-	-	-	-	-
PWW	+	-	-	+	+
SW	+	-	-	-	-
TW	-	-	-	-	+
7PWW	-	-	-	+	-
3OTF	-	-	+	-	-
2OTI	+	-	-	-	-
CCUW	-	+	-	-	-
2OB	+	-	-	+	+
2SW	+	-	-	-	-

## Sheet: Count Antibiotics
Sample ID	blaSHV	blaOXA-48	blaTEM	floR	aac(6r)	Total	%				Gene	Antibiotic Class	Antibiotics in your panel
A40	+	-	+	+	+	4	80				blaSHV	β-lactamase	Aztreonam, Cefepime, Ceftazidime
WPF	+	+	-	+	+	4	80				blaTEM	β-lactamase	Aztreonam, Cefepime, Ceftazidime
OTW	-	+	+	+	+	4	80				blaOXA-48	Carbapenemase	Meropenem
3GWF	+	-	-	+	+	3	60				aac(6′)	Aminoglycoside modifying enzyme	Gentamicin, Tobramycin
17CW1	+	-	-	+	+	3	60				floR	Phenicol efflux pump	None in your panel
BW3	-	-	+	+	+	3	60
FW	+	-	-	+	+	3	60
PWW	+	-	-	+	+	3	60
2OB	+	-	-	+	+	3	60
15AB	+	-	+	-	-	2	40
PD	+	-	+	-	-	2	40
BW2	+	-	+	-	-	2	40
WPF1	+	-	+	-	-	2	40
A1	-	-	+	-	-	1	20
15MD	+	-	-	-	-	1	20
9PUF	-	+	-	-	-	1	20
A26	-	-	-	-	+	1	20
1WPD	+	-	-	-	-	1	20
2KW	-	-	-	+	-	1	20
3TDW	+	-	-	-	-	1	20
MTW	+	-	-	-	-	1	20
DW	+	-	-	-	-	1	20
FWD	+	-	-	-	-	1	20
OB	-	-	-	-	+	1	20
FT	-	-	-	+	-	1	20
BW1	-	-	+	-	-	1	20
SW	+	-	-	-	-	1	20
TW	-	-	-	-	+	1	20
7PWW	-	-	-	+	-	1	20
3OTF	-	-	+	-	-	1	20
2OTI	+	-	-	-	-	1	20
CCUW	-	+	-	-	-	1	20
2SW	+	-	-	-	-	1	20
13BWF	-	-	-	-	-	0	0
CWF2	-	-	-	-	-	0	0
HD	-	-	-	-	-	0	0
Count	20	4	10	12	12
%	55.5556	11.1111	27.7778	33.3333	33.3333

## Sheet: Count MGE
Sample id	Intl1	Intl2	Intl3
2KDW	+	-	-
3TDW	+	-	-
1WPD	+	-	-
A40	+	-	-
17CW1	+	-	-
MTW	+	-	-
DW	+	-	-
FT	+	-	-
BW3	+	-	-
FW	+	-	-
OTW	+	-	-
PWW	+	-	-
7PWW	+	-	-
2SW	+	-	-
15MD	+	-	-
A26	-	-	-
9PUF	+	-	-
3GWF	-	-	-
15AB	-	-	-
WPF	-	-	-
PD	-	-	-
FWD	+	-	-
OB	-	-	-
BW2	-	-	-
WPF1	-	-	-
SW	+	-	-
TW	-	-	-
2OTI	+	-	-
CCUW	+	-	-
2OB	-	-	-
A1	-	-	-
13BWF	-	-	-
BW1	-	-	-
CWF2	-	-	-
HD	-	-	-
3OTF	-	-	-

## Sheet: AMR
	blaSHV	blaOXA-48	blaTEM	floR	aac(6r)
13BWF	0	0	0	0	0
15AB	1	0	1	0	0
15MD	1	0	0	0	0
17CW1	1	0	0	1	1
1WPD	1	0	0	0	0
2KW	0	0	0	1	0
2OB	1	0	0	1	1
2OTI	1	0	0	0	0
2SW	1	0	0	0	0
3GWF	1	0	0	1	1
3OTF	0	0	1	0	0
3TDW	1	0	0	0	0
7PWW	0	0	0	1	0
9PUF	0	1	0	0	0
A1	0	0	1	0	0
A26	0	0	0	0	1
A40	1	0	1	1	1
BW1	0	0	1	0	0
BW2	1	0	1	0	0
BW3	0	0	1	1	1
CCUW	0	1	0	0	0
CWF2	0	0	0	0	0
DW	1	0	0	0	0
FT	0	0	0	1	0
FW	1	0	0	1	1
FWD	1	0	0	0	0
HD	0	0	0	0	0
MTW	1	0	0	0	0
OB	0	0	0	0	1
OTW	0	1	1	1	1
PD	1	0	1	0	0
PWW	1	0	0	1	1
SW	1	0	0	0	0
TW	0	0	0	0	1
WPF	1	1	0	1	1
WPF1	1	0	1	0	0
